# Supplementary material for: Blood Immunophenotypes of Idiopathic Pulmonary Fibrosis: Relationship with Disease Severity and Progression
Source: Int J Mol Sci. 2023 Sep 7;24(18):13832. doi: 10.3390/ijms241813832 (PMC10531459; doi:10.3390/ijms241813832)
Supplement: Supplementary file 1 [file ijms-24-13832-s001.zip]

Archive with 1 entries (1 files):
- ijms-2550704-supplementary.pdf
